# Supplementary material for: The Development of Pharmacophore Models for the Search of New Natural Inhibitors of SARS-CoV-2 Spike RBD–ACE2 Binding Interface
Source: Molecules. 2022 Dec 15;27(24):8938. doi: 10.3390/molecules27248938 (PMC9788546; doi:10.3390/molecules27248938)
Supplement: Supplementary file 1 [file molecules-27-08938-s001.zip]

Archive with 1 entries (1 files):
- molecules-2063547-supplementary.pdf
